# Supplementary material for: Conjugation of Diclofenac with Novel Oleanolic Acid Derivatives Modulate Nrf2 and NF-κB Activity in Hepatic Cancer Cells and Normal Hepatocytes Leading to Enhancement of Its Therapeutic and Chemopreventive Potential
Source: Pharmaceuticals (Basel). 2021 Jul 17;14(7):688. doi: 10.3390/ph14070688 (PMC8308582; doi:10.3390/ph14070688)
Supplement: Supplementary file 1 [file pharmaceuticals-14-00688-s001.zip]

Archive with 1 entries (1 files):
- pharmaceuticals-1244560-supplementary.pdf
